# Supplementary material for: Deep-learning-assisted diagnosis for knee magnetic resonance imaging: Development and retrospective validation of MRNet
Source: PLoS Med. 2018 Nov 27;15(11):e1002699. doi: 10.1371/journal.pmed.1002699 (PMC6258509; doi:10.1371/journal.pmed.1002699)
Supplement: S1 Code — (ZIP) [file pmed.1002699.s001.zip]

Archive with 8 entries (7 files):
- MRNet-master/
- MRNet-master/README.md
- MRNet-master/download.sh
- MRNet-master/environment.yml
- MRNet-master/evaluate.py
- MRNet-master/loader.py
- MRNet-master/model.py
- MRNet-master/train.py
