# Supplementary material for: Deep-learning-assisted diagnosis for knee magnetic resonance imaging: Development and retrospective validation of MRNet
Source: PLoS Med. 2018 Nov 27;15(11):e1002699. doi: 10.1371/journal.pmed.1002699 (PMC6258509; doi:10.1371/journal.pmed.1002699)
Supplement: S1 Code — (ZIP) [file pmed.1002699.s001.zip › MRNet-master/download.sh]

#!/bin/bash

wget http://www.riteh.uniri.hr/~istajduh/projects/kneeMRI/data/metadata.csv

for i in '01' '02' '03' '04' '05' '06' '07' '08' '09' '10'

    do
        wget http://www.riteh.uniri.hr/~istajduh/projects/kneeMRI/data/volumetric_data/vol$i.7z
        mkdir vol$i; mv vol$i.7z vol$i
        cd vol$i
        7za e vol$i.7z; rm vol$i.7z
        cd ..
    done
