# Supplementary material for: Deep-learning-assisted diagnosis for knee magnetic resonance imaging: Development and retrospective validation of MRNet
Source: PLoS Med. 2018 Nov 27;15(11):e1002699. doi: 10.1371/journal.pmed.1002699 (PMC6258509; doi:10.1371/journal.pmed.1002699)
Supplement: S1 Code — (ZIP) [file pmed.1002699.s001.zip › MRNet-master/environment.yml]

name: mrnet
channels:
  - pytorch
  - defaults
dependencies:
  - blas=1.0=mkl
  - ca-certificates=2018.03.07=0
  - certifi=2018.8.24=py36_1
  - cffi=1.11.5=py36he75722e_1
  - freetype=2.9.1=h8a8886c_1
  - intel-openmp=2018.0.3=0
  - jpeg=9b=h024ee3a_2
  - libedit=3.1.20170329=h6b74fdf_2
  - libffi=3.2.1=hd88cf55_4
  - libgcc-ng=8.2.0=hdf63c60_1
  - libgfortran-ng=7.3.0=hdf63c60_0
  - libpng=1.6.34=hb9fc6fc_0
  - libstdcxx-ng=8.2.0=hdf63c60_1
  - libtiff=4.0.9=he85c1e1_2
  - mkl=2018.0.3=1
  - mkl_fft=1.0.4=py36h4414c95_1
  - mkl_random=1.0.1=py36h4414c95_1
  - ncurses=6.1=hf484d3e_0
  - ninja=1.8.2=py36h6bb024c_1
  - numpy=1.15.1=py36h1d66e8a_0
  - numpy-base=1.15.1=py36h81de0dd_0
  - olefile=0.45.1=py36_0
  - openssl=1.0.2p=h14c3975_0
  - pillow=5.2.0=py36heded4f4_0
  - pip=10.0.1=py36_0
  - pycparser=2.18=py36_1
  - python=3.6.6=hc3d631a_0
  - readline=7.0=h7b6447c_5
  - scikit-learn=0.19.1=py36hedc7406_0
  - scipy=1.1.0=py36hfa4b5c9_1
  - setuptools=40.2.0=py36_0
  - six=1.11.0=py36_1
  - sqlite=3.24.0=h84994c4_0
  - tk=8.6.8=hbc83047_0
  - wheel=0.31.1=py36_0
  - xz=5.2.4=h14c3975_4
  - zlib=1.2.11=ha838bed_2
  - pytorch=0.4.1=py36_py35_py27__9.0.176_7.1.2_2
  - torchvision=0.2.1=py36_1
  - pip:
    - torch==0.4.1.post2
