# Supplementary material for: Deep-learning-assisted diagnosis for knee magnetic resonance imaging: Development and retrospective validation of MRNet
Source: PLoS Med. 2018 Nov 27;15(11):e1002699. doi: 10.1371/journal.pmed.1002699 (PMC6258509; doi:10.1371/journal.pmed.1002699)
Supplement: S1 Code — (ZIP) [file pmed.1002699.s001.zip › MRNet-master/evaluate.py]

import argparse
import matplotlib.pyplot as plt
import os
import numpy as np
import torch

from sklearn import metrics
from torch.autograd import Variable

from loader import load_data
from model import MRNet

def get_parser():
    parser = argparse.ArgumentParser()
    parser.add_argument('--model_path', type=str, required=True)
    parser.add_argument('--split', type=str, required=True)
    parser.add_argument('--diagnosis', type=int, required=True)
    parser.add_argument('--gpu', action='store_true')
    return parser

def run_model(model, loader, train=False, optimizer=None):
    preds = []
    labels = []

    if train:
        model.train()
    else:
        model.eval()

    total_loss = 0.
    num_batches = 0

    for batch in loader:
        if train:
            optimizer.zero_grad()

        vol, label = batch
        if loader.dataset.use_gpu:
            vol = vol.cuda()
            label = label.cuda()
        vol = Variable(vol)
        label = Variable(label)

        logit = model.forward(vol)

        loss = loader.dataset.weighted_loss(logit, label)
        total_loss += loss.item()

        pred = torch.sigmoid(logit)
        pred_npy = pred.data.cpu().numpy()[0][0]
        label_npy = label.data.cpu().numpy()[0][0]

        preds.append(pred_npy)
        labels.append(label_npy)

        if train:
            loss.backward()
            optimizer.step()
        num_batches += 1

    avg_loss = total_loss / num_batches

    fpr, tpr, threshold = metrics.roc_curve(labels, preds)
    auc = metrics.auc(fpr, tpr)

    return avg_loss, auc, preds, labels

def evaluate(split, model_path, diagnosis, use_gpu):
    train_loader, valid_loader, test_loader = load_data(diagnosis, use_gpu)

    model = MRNet()
    state_dict = torch.load(model_path, map_location=(None if use_gpu else 'cpu'))
    model.load_state_dict(state_dict)

    if use_gpu:
        model = model.cuda()

    if split == 'train':
        loader = train_loader
    elif split == 'valid':
        loader = valid_loader
    elif split == 'test':
        loader = test_loader
    else:
        raise ValueError("split must be 'train', 'valid', or 'test'")

    loss, auc, preds, labels = run_model(model, loader)

    print(f'{split} loss: {loss:0.4f}')
    print(f'{split} AUC: {auc:0.4f}')

    return preds, labels

if __name__ == '__main__':
    args = get_parser().parse_args()
    evaluate(args.split, args.model_path, args.diagnosis, args.gpu)
