# Supplementary material for: Deep-learning-assisted diagnosis for knee magnetic resonance imaging: Development and retrospective validation of MRNet
Source: PLoS Med. 2018 Nov 27;15(11):e1002699. doi: 10.1371/journal.pmed.1002699 (PMC6258509; doi:10.1371/journal.pmed.1002699)
Supplement: S1 Code — (ZIP) [file pmed.1002699.s001.zip › MRNet-master/model.py]

import torch
import torch.nn as nn

from torchvision import models

class MRNet(nn.Module):
    def __init__(self):
        super().__init__()
        self.model = models.alexnet(pretrained=True)
        self.gap = nn.AdaptiveAvgPool2d(1)
        self.classifier = nn.Linear(256, 1)

    def forward(self, x):
        x = torch.squeeze(x, dim=0) # only batch size 1 supported
        x = self.model.features(x)
        x = self.gap(x).view(x.size(0), -1)
        x = torch.max(x, 0, keepdim=True)[0]
        x = self.classifier(x)
        return x
