# Supplementary material for: Deep-learning-assisted diagnosis for knee magnetic resonance imaging: Development and retrospective validation of MRNet
Source: PLoS Med. 2018 Nov 27;15(11):e1002699. doi: 10.1371/journal.pmed.1002699 (PMC6258509; doi:10.1371/journal.pmed.1002699)
Supplement: S2 Code — (RMD) [file pmed.1002699.s002.Rmd]

---
title: "Knee MR results"
author: "Robyn L. Ball, PhD"
date: '2018-06-01'
output:
  pdf_document: default
  html_document:
    df_print: paged
---

Results from the MR experiment.

7 general radiologists + 2 orthopedic sugeons

Read in data

```{r}
indir <- "../data/"
odir <- "../results/"
fn <- paste0(indir,"2018-05-30_knee-mr-all-labels22.csv")
data <- read.csv(fn, head=T)
fn <- paste0(indir,"predictions-precise.csv")
mdf <- read.csv(fn,head=F)
colnames(mdf) <- c("abnormal","acl","meniscus")
```


```{r}
labels <- c("abnormal","acl","meniscus")
group1 <- paste0("gen",1:4) # unassisted first
df <- data
```

compute exact Fleiss kappa for MSKs

```{r}
library(irr)
is.msk <- which(grepl("msk\\d.",colnames(df)))
nlab <- length(labels)
fleiss <- rep(NA, nlab)
names(fleiss) <- labels
for (i in 1:nlab) {
  is.label <- which(grepl(labels[i],colnames(df))) 
  is.set <- intersect(is.label,is.msk)
  tt <- df[,is.set]
  fleiss[i] <- kappam.fleiss(tt, exact = TRUE)$value
}
round(fleiss,3)
```

get stacked df to calculate overall radiologist macro-averages

and get stacked df for overall clinical expert macro-averages (rads + surgeons)

sdf.a = assisted rad; sdf.c = assisted clinical experts

sdf.ua = unassisted rad; sdf.uac = unassisted clinical experts

struth = stacked MSK truth for rads; struth.c = stacked truth for clinical experts

```{r}
is.gen <- which(grepl("gen",colnames(df))) # rads
is.sur <- which(grepl("sur",colnames(df))) # surgeons
is.clin <- union(is.gen,is.sur) # clinical experts
is.ass <- which(grepl("assisted",colnames(df)))
ngens <- 7
nsur <- 2
sdf.ua <- sdf.a <- array(NA, dim=c(ngens*nrow(df), nlab), 
             dimnames = list(NULL,labels))
sdf.uac <- sdf.c <- array(NA, dim=c((ngens+nsur)*nrow(df), nlab), 
             dimnames = list(NULL,labels))
for (i in 1:nlab) {
  # rads
  is.lab <- which(grepl(labels[i],colnames(df)))
  is.set2 <- intersect(intersect(is.gen,is.lab),is.ass)
  is.set1 <- setdiff(intersect(is.gen,is.lab),is.set2)
  ss1 <- df[,is.set1[1]]
  ss2 <- df[,is.set2[1]]
  for (j in 2:length(is.set1)) {
    ss1 <- c(ss1,df[,is.set1[j]])
    ss2 <- c(ss2,df[,is.set2[j]])
  }
  sdf.ua[,i] <- ss1
  sdf.a[,i] <- ss2
  # clinical experts
  is.set2 <- intersect(intersect(is.clin,is.lab),is.ass)
  is.set1 <- setdiff(intersect(is.clin,is.lab),is.set2)
  ss1 <- df[,is.set1[1]]
  ss2 <- df[,is.set2[1]]
  for (j in 2:length(is.set1)) {
    ss1 <- c(ss1,df[,is.set1[j]])
    ss2 <- c(ss2,df[,is.set2[j]])
  }
  sdf.uac[,i] <- ss1
  sdf.c[,i] <- ss2
}
struth <- data.frame(abnormal=rep(df$msk_abnormal,7),
                     acl=rep(df$msk_acl,7),
                     meniscus=rep(df$msk_meniscus,7)) 
struth.c <- data.frame(abnormal=rep(df$msk_abnormal,9),
                     acl=rep(df$msk_acl,9),
                     meniscus=rep(df$msk_meniscus,9)) 
```


Set up functions for sensitivity, specificity, accuracy

```{r}
.tp <- function(gt,prediction) {
  length(which(gt==1 & prediction==1))
}
.fp <- function(gt,prediction) {
  length(which(gt==0 & prediction==1))
}
.fn <- function(gt,prediction) {
  length(which(gt==1 & prediction==0))
}
.tn <- function(gt,prediction) {
  length(which(gt==0 & prediction==0))
}
```

make available to use with bootstrap by using indices

```{r}
require(binom)
# dd is a dataframe with columns gt & prediction
get.measures <- function(dd, indices) {
  TP <- .tp(gt = dd$gt[indices], prediction=dd$prediction[indices])
  TN <- .tn(gt = dd$gt[indices], prediction=dd$prediction[indices])
  FP <- .fp(gt = dd$gt[indices], prediction=dd$prediction[indices])
  FN <- .fn(gt = dd$gt[indices], prediction=dd$prediction[indices])
  #sens <- TP/(TP + FN)
  sens <- binom.confint(x=TP,n=TP+FN, methods = "wilson")[4:6]
  #spec <- TN/(TN + FP)
  spec <- binom.confint(x=TN,n=TN+FP, methods = "wilson")[4:6]
  #acc <- (TP + TN)/nrow(dd)
  acc <- binom.confint(x=TP+TN,n=nrow(dd), methods = "wilson")[4:6]
  unlist(c(spec=spec, sens=sens, acc=acc))
}
```
is.gen.a = columns for assisted radiologists

is.gen.ua = columns for unassisted radiologists

is.clin.a = columns for assisted clinical experts (rads & surgeons)

is.clin.ua = columns for unassisted clinical experts (rads & surgeons)

```{r}
is.sur <- which(grepl("sur",colnames(df)))
is.gen.a <- intersect(is.gen,is.ass)
is.gen.ua <- setdiff(is.gen,is.gen.a)
is.clin.a <- intersect(is.clin,is.ass)
is.clin.ua <- setdiff(is.clin,is.clin.a)
```

model thresholds -- use >= 0.5

calculate performance on test set

measures.a = performance with model assistance

measures.ua = performance unassisted

measures.diff = measures.a - measures.ua 

```{r}
nmeas <- 3
nrads <- 7
nsur <- 2
rnames <-c(paste0("gen",1:nrads),paste0("sur",1:nsur),
           "Radiologists macro-average","Clinical experts macro-average","Model")
cnames <- c("Specificity", "Specificity Lower", "Specificity Upper",
            "Sensitivity", "Sensitivity Lower", "Sensitivity Upper",
            "Accuracy", "Accuracy Lower", "Accuracy Upper")
measures.a <- measures.ua <- measures.diff <- 
  array(NA, dim=c(nrads+nsur+3,nmeas*3,nlab),
                    dimnames = list(rnames,cnames,labels))
for (i in 1:nlab) {
  is.lab <- which(grepl(labels[i],colnames(df)))
  gt <- df[,paste0("msk_",labels[i])]
  for (j in 1:nrads) {
    is.rad <- which(grepl(paste0("gen",j),colnames(df)))
    is.seta <- intersect(is.ass,intersect(is.lab,is.rad))
    is.setua <- setdiff(intersect(is.lab,is.rad),is.seta)
    dd <- data.frame(gt=gt,prediction=df[,is.setua])
    measures.ua[j,,i] <- get.measures(dd,indices=1:nrow(dd))
    dd$prediction <- df[,is.seta]
    measures.a[j,,i] <- get.measures(dd,indices=1:nrow(dd))
    measures.diff[j,,i] <- measures.a[j,,i] - measures.ua[j,,i]
  }
  for (kk in 1:2) {
    is.sur <- which(grepl(paste0("sur",kk),colnames(df)))
    is.seta <- intersect(is.ass,intersect(is.lab,is.sur))
    is.setua <- setdiff(intersect(is.lab,is.sur),is.seta)
    dd <- data.frame(gt=gt,prediction=df[,is.setua])
    measures.ua[j+kk,,i] <- get.measures(dd,indices=1:nrow(dd))
    dd$prediction <- df[,is.seta]
    measures.a[j+kk,,i] <- get.measures(dd,indices=1:nrow(dd))
    measures.diff[j+kk,,i] <- measures.a[j+kk,,i] - measures.ua[j+kk,,i]
  }
  # rad macro-averages
  dd <- data.frame(gt=struth[,i],prediction=sdf.ua[,i])
  measures.ua[j+kk+1,,i] <- get.measures(dd,indices=1:nrow(dd))
  dd$prediction <- sdf.a[,i]
  measures.a[j+kk+1,,i] <- get.measures(dd,indices=1:nrow(dd))
  measures.diff[j+kk+1,,i] <- measures.a[j+kk+1,,i] - measures.ua[j+kk+1,,i]
  # clinical experts macro-averages
  dd <- data.frame(gt=struth.c[,i],prediction=sdf.uac[,i])
  measures.ua[j+kk+2,,i] <- get.measures(dd,indices=1:nrow(dd))
  dd$prediction <- sdf.c[,i]
  measures.a[j+kk+2,,i] <- get.measures(dd,indices=1:nrow(dd))
  measures.diff[j+kk+2,,i] <- measures.a[j+kk+2,,i] - measures.ua[j+kk+2,,i]
  #model
  dd <- data.frame(gt,prediction=as.numeric(mdf[,i] >= 0.5))
  measures.ua[j+kk+3,,i] <- get.measures(dd,indices=1:nrow(dd))
}
```

write pretty

```{r}
dd2 <- measures.a[-nrow(measures.a),,]
sname <- "assisted"
kk1 <- seq(1,9,3)
kk2 <- seq(2,9,3)
kk3 <- seq(3,9,3)
mm <- array("", dim=c(nrow(dd2),ncol=nmeas),
            dimnames = list(rownames(dd2),
                            c("Specificity","Sensitivity","Accuracy")))
dd2 <- formatC( round(dd2,3), format="f", digits=3)
for (i in 1:nlab) {
  for (j in 1:nmeas) {
    mm[,j] <- paste0(dd2[,kk1[j],i]," (",
                      dd2[,kk2[j],i],", ",dd2[,kk3[j],i],")")
    fn <- paste0(odir,Sys.Date(),"_",sname,"-",labels[i],"-pretty.txt")
    write.table(mm,fn,sep=",")
  }
}

dd2 <- measures.ua
sname <- "unassisted"
mm <- array("", dim=c(nrow(dd2),ncol=nmeas),
            dimnames = list(rownames(dd2),
                            c("Specificity","Sensitivity","Accuracy")))
dd2 <- formatC( round(dd2,3), format="f", digits=3)
for (i in 1:nlab) {
  for (j in 1:nmeas) {
    mm[,j] <- paste0(dd2[,kk1[j],i]," (",
                      dd2[,kk2[j],i],", ",dd2[,kk3[j],i],")")
    fn <- paste0(odir,Sys.Date(),"_",sname,"-",labels[i],"-pretty.txt")
    write.table(mm,fn,sep=",")
  }
}

dd2 <- measures.diff
sname <- "difference"
mm <- array("", dim=c(nrow(dd2),ncol=nmeas),
            dimnames = list(rownames(dd2),
                            c("Specificity","Sensitivity","Accuracy")))
dd2 <- formatC( round(dd2,3), format="f", digits=3)
for (i in 1:nlab) {
  for (j in 1:nmeas) {
    mm[,j] <- paste0(dd2[,kk1[j],i]," (",
                      dd2[,kk2[j],i],", ",dd2[,kk3[j],i],")")
    fn <- paste0(odir,Sys.Date(),"_",sname,"-",labels[i],"-pretty.txt")
    write.table(mm,fn,sep=",")
  }
}
fn <- paste0(odir,Sys.Date(),"_differences.csv")
write.csv(round(measures.diff[1:9,kk1,],3),fn)
```


calculate one-sided one sample t-test on the differences

H0: diff <= 0 and Ha: diff > 0

```{r}
vv <- measures.diff[,kk1,]
pval <- pval.rads <- array(NA, c(3,3), 
              dimnames = list(labels,cnames[kk1]))
for (i in 1:nlab) {
  for (j in 1:3) {
    d <- vv[1:(nrads+nsur),j,i]
    pval[i,j] <- t.test(d, alternative = "greater")$p.value
    d <- vv[1:(nrads),j,i]
    pval.rads[i,j] <- t.test(d, alternative = "greater")$p.value
  }
}
# round(pval,3)
```

Use Pearson's chi-squared prop.test to compare radiologist macro-average performance to the model

```{r}
prop.p <- array(NA, dim=c(nlab,3),
                dimnames=list(labels,colnames(pval)))
for (i in 1:nlab) {
  dd <- data.frame(gt=struth[,i],prediction=sdf.ua[,i])
  ddm <- data.frame(gt=df[,paste0("msk_",labels[i])],
                    prediction=as.numeric(mdf[,i]>=0.5))
  TP <- .tp(gt = dd$gt, prediction=dd$prediction)
  TN <- .tn(gt = dd$gt, prediction=dd$prediction)
  FP <- .fp(gt = dd$gt, prediction=dd$prediction)
  FN <- .fn(gt = dd$gt, prediction=dd$prediction)
  TPm <- .tp(gt = ddm$gt, prediction=ddm$prediction)
  TNm <- .tn(gt = ddm$gt, prediction=ddm$prediction)
  FPm <- .fp(gt = ddm$gt, prediction=ddm$prediction)
  FNm <- .fn(gt = ddm$gt, prediction=ddm$prediction)
  # prop tests
  x <- c(TN,TNm); n <- c(TN+FP, TNm+FPm) # spec
  prop.p[i,1] <- prop.test(x,n, correct = T)$p.value
  x <- c(TP,TPm); n <- c(TP+FN, TPm+FNm) # sens
  prop.p[i,2] <- prop.test(x,n, correct = T)$p.value
  x <- c(TP+TN,TPm+TNm); n <- c(nrow(dd), nrow(ddm)) # acc
  prop.p[i,3] <- prop.test(x,n, correct = T)$p.value
}
# round(prop.p,3)
```

Control for multiple testing - Adjust for FDR = 0.05

```{r}
# source("http://bioconductor.org/biocLite.R")
# biocLite("qvalue")
library(qvalue)
p <- c(pval,pval.rads,prop.p)
qq <- qvalue(p, fdr.level = 0.05, lambda=0)
pqnames <- c("Specificity p-value","Specificity q-value",
             "Sensitivity p-value","Sensitivity q-value",
             "Accuracy p-value", "Accuracy q-value")
pq.diff <- pq.diff.rads <- array(NA, dim=c(3,6),
            dimnames=list(labels,pqnames))
pq.diff[,seq(1,6,2)] <- pval
pq.diff[,seq(2,6,2)] <- qq$qvalues[1:9]
pq.diff <- formatC( round(pq.diff,3), format="f", digits=3)
# write p & q values for clinical utility
fn <- paste0(odir,Sys.Date(),"_p&q-values-for-difference-all.txt")
write.table(pq.diff,fn,sep=",")
# sensitivity analysis - rads only
pq.diff.rads[,seq(1,6,2)] <- pval.rads
pq.diff.rads[,seq(2,6,2)] <- qq$qvalues[10:18]
pq.diff.rads <- formatC( round(pq.diff.rads,3), format="f", digits=3)
# write p & q values for clinical utility
fn <- paste0(odir,Sys.Date(),"_p&q-values-for-difference-rads.txt")
write.table(pq.diff.rads,fn,sep=",")
pq.diff
# write p & q values for model vs radiologists performance
pq.prop <- array(NA, dim=c(3,6),
            dimnames=list(labels,pqnames))
pq.prop[,seq(1,6,2)] <- prop.p
pq.prop[,seq(2,6,2)] <- qq$qvalues[19:27]
round(pq.prop,3)
pq.prop <- formatC( round(pq.prop,3), format="f", digits=3)
fn <- paste0(odir,Sys.Date(),"_p&q-values-for-model-comparison.txt")
write.table(pq.prop,fn,sep=",")
```

Calculate AUCs and 95% CIs for the model

```{r}
auc <- array(NA, dim=c(nlab,3),
             dimnames = list(labels,c("AUC","AUC Lower","AUC Upper")))
for (i in 1:nlab) {
  gt <- df[,paste0("msk_",labels[i])]
  rr <- pROC::roc(response=gt,predictor=mdf[,labels[i]])
  auc[i,1] <- rr$auc[1]
  auc[i,2:3] <- pROC::ci.auc(rr,method="delong")[c(1,3)]
}
round(auc,3)
auc <- formatC( round(auc,3), format="f", digits=3)
out <- auc
out[,1] <- paste0(out[,1]," (",out[,2],", ",out[,3],")")
fn <- paste0(odir,Sys.Date(),"_AUC.txt")
write.table(out[,1],fn)
```
